# Supplementary material for: The Effect of Walnut Intake on Lipids: A Systematic Review and Meta-Analysis of Randomized Controlled Trials
Source: Nutrients. 2022 Oct 23;14(21):4460. doi: 10.3390/nu14214460 (PMC9655834; doi:10.3390/nu14214460)
Supplement: Supplementary file 1 [file nutrients-14-04460-s001.zip]

Archive with 1 entries (1 files):
- nutrients-1968873-supplementary.pdf
